# Supplementary material for: Effects of Weed Control Practices on Plant Diversity in a Homogenous Olive-Dominated Landscape (South-East of Italy)
Source: Plants (Basel). 2021 May 29;10(6):1090. doi: 10.3390/plants10061090 (PMC8228655; doi:10.3390/plants10061090)
Supplement: Supplementary file 1 [file plants-10-01090-s001.zip]

Archive with 2 entries (2 files):
- SUPPLEMENTARY S1_Final.xlsx
- SUPPLEMENTARY S2 Final.xlsx
