# Supplementary material for: Effects of Weed Control Practices on Plant Diversity in a Homogenous Olive-Dominated Landscape (South-East of Italy)
Source: Plants (Basel). 2021 May 29;10(6):1090. doi: 10.3390/plants10061090 (PMC8228655; doi:10.3390/plants10061090)
Supplement: Supplementary file 1 [file plants-10-01090-s001.zip › SUPPLEMENTARY S1_Final.xlsx]

## Sheet: Foglio1
Terzi et al. Effects of weed control practices on plant diversity in a homogenous olive-dominated landscape (South-East of Italy).
Supplementary Table S1: vegetation-plots from olive orchrds managed with different weed control practices (WCPs): chemical herbicides (He), tillage (Ti) and mowing (Mo). IndVal = Indicator value for the highlighted group; freq = frequency; Chen = Chenopodietea Br.-Bl. in Br.-Bl. et al. 1952; Sisy = Sisymbrietea Gutte et Hilbig 1975; Papav = Papaveretea rhoeadis S. Brullo et al. 2001 nom. conserv.…
	number			1	2	3	4	5	6	7	8	9	10	11	12	13	14	15	16	17	18	19	20	21	22	23	24	25	26	27	28	29	30	31	32	33	34	35	36	37	38	39	40	41	42	43	44	45	46
	Altitude (m a.s.l.)			268	206	222	63	115	140	221	130	132	230	210	349	124	130	255	321	201	110	248	181	169	340	330	310	210	350	82	90	130	70	100	93	190	310	200	185	240	280	230	200	210	210	250	212	184	197
	distance from the shoreline (km)			22	13	14	4	7	9	15	6	13	11	10	21	5	6	16	17	11	6	21	15	15	23	23	22	10	21	4	4	7	8	10	5	13	17	11	16	17	20	19	11	11	12	21	16	15	15
	vegetation cover			60	70	70	60	85	60	60	60	70	>60	>60	>60	70	65	70	70	60	90	100	95	85	70	70	80	>60	>60	95	100	65	60	60	60	60	80	95	70	70	60	60	>60	>60	>60	70	>60	95	85
	richness			13	14	25	17	15	13	23	16	14	19	15	11	1	7	14	24	4	18	36	23	32	23	24	40	24	24	14	33	25	30	31	20	15	33	26	30	34	22	21	30	24	25	15	26	30	24
	WCP group			He	He	He	He	He	He	He	He	He	He	He	He	He	He	He	He	He	He	Ti	Ti	Ti	Ti	Ti	Ti	Ti	Ti	Ti	Ti	Ti	Ti	Ti	Ti	Ti	Ti	Ti	Ti	Ti	Ti	Ti	Ti	Ti	Ti	Mo	Mo	Mo	Mo
		IndVal	freq
Chen	Cardamine hirsuta L.	35.1	10	1	.	1	r	+	r	.	.	.	.	+	.	.	.	+	.	.	.	.	.	.	.	.	.	.	.	.	.	.	+	.	r	.	.	.	.	.	.	.	.	.	.	.	.	.	.
Chen	Capsella rubella Reut.	27	10	+	+	.	.	+	.	.	.	+	.	.	.	.	.	+	.	.	1	.	.	.	.	.	.	.	+	.	.	.	.	.	.	.	.	.	.	.	.	.	.	.	.	+	.	.	.
Sisy	Malva neglecta Wallr.	24.4	8	.	.	3	r	+	.	.	.	.	+	.	.	.	.	+	.	.	.	.	.	.	.	.	.	.	.	.	.	.	.	.	.	.	.	.	.	.	.	.	.	.	.	.	.	.	.
Chen	Glebionis segetum (L.) Fourr.	51.7	15	.	.	.	.	.	.	.	.	.	.	.	.	.	.	.	.	.	.	.	.	3	.	.	1	.	1	1	+	.	2	+	.	+	.	.	1	.	r	+	.	+	+	r	.	.	.
Chen-Brom	Avena sterilis L.	44.3	21	.	.	.	.	.	.	.	.	.	.	r	.	.	.	.	.	.	.	.	2	1	+	.	+	+	+	.	+	.	.	r	.	.	+	.	4	r	.	+	+	.	.	.	+	+	.
Chen-Brom	Melilotus sulcatus Desf.	32.9	10	.	.	.	.	.	.	.	.	.	.	.	.	.	.	.	.	.	.	.	.	2	.	+	.	.	.	+	+	.	+	.	.	.	+	+	.	.	.	+	+	.	.	.	.	.	.
Chen	Fumaria parviflora Lam.	20.9	8	.	.	.	.	.	+	.	.	.	r	.	.	.	.	.	.	.	.	r	.	+	.	.	.	.	.	.	.	.	.	+	r	+	.	.	.	.	.	r	.	.	.	.	.	.	.
St-T	Trifolium campestre Schreb.	20.8	5	.	.	.	.	.	.	.	.	.	.	.	.	.	.	.	.	.	.	.	.	.	.	.	.	+	.	.	+	.	.	.	.	.	+	.	.	.	1	.	+	.	.	.	.	.	.
Papav	Fumaria officinalis L.	18.8	6	.	.	.	.	.	.	.	.	.	.	.	.	.	.	.	.	.	.	.	.	+	+	.	.	.	+	.	.	.	1	.	.	.	.	.	.	.	.	.	.	+	.	.	.	.	.
Chen/St-T	Tordylium apulum L.	17.8	7	.	.	.	.	.	.	.	.	.	.	.	.	.	.	.	.	.	.	1	.	.	.	.	2	.	.	.	.	.	.	+	.	.	+	.	+	.	.	.	.	.	.	+	.	.	.
St-T/Sysi	Filago pyramidata L.	16.7	4	.	.	.	.	.	.	.	.	.	.	.	.	.	.	.	.	.	.	+	.	.	.	.	.	+	+	.	.	.	.	.	.	.	+	.	.	.	.	.	.	.	.	.	.	.	.
Chen	Crepis bursifolia L.	55.7	23	.	2	.	.	.	.	1	2	.	.	.	.	.	.	.	.	.	.	.	.	.	.	1	.	r	.	.	.	+	r	.	.	.	.	.	.	.	.	.	.	.	.	2	+	.	1
Chen/St-T	Galium murale (L.) All.	54.9	30	.	.	2	+	.	.	.	1	.	+	1	.	.	.	.	.	.	.	+	.	.	.	.	.	.	.	.	1	1	+	.	+	.	.	+	.	+	.	.	.	.	+	1	.	.	1
Chen	Astragalus hamosus L.	39.4	20	.	.	r	.	.	.	.	.	.	.	.	.	.	.	.	.	.	.	.	.	.	.	.	+	1	+	.	.	.	.	.	.	.	2	+	+	.	2	.	.	.	.	.	.	.	.
Sisy	Geranium molle L.	36.4	23	.	.	.	.	.	+	.	.	.	.	.	.	.	+	.	+	.	.	.	.	.	.	.	+	.	.	.	+	.	.	1	+	.	+	+	.	+	.	.	.	.	+	.	+	.	.
Chen	Rostraria cristata (L.) Tzvelev	30.4	11	.	.	.	.	.	.	.	.	.	.	.	.	.	.	.	.	.	.	.	.	.	.	.	.	.	.	.	+	.	.	.	.	.	r	.	.	.	.	.	.	.	+	.	+	+	2
Chen	Torilis nodosa (L.) Gaertn.	23.9	10	.	.	.	.	.	.	.	.	.	.	.	.	.	.	.	.	.	.	.	1	+	.	.	.	.	.	.	.	.	.	.	.	.	.	.	.	.	.	.	.	+	.	.	.	.	.
Chen	Urospermum dalechampii (L.) F.W.Schmidt	17.4	4	.	.	.	.	.	.	.	.	.	.	.	.	.	.	.	.	.	.	.	.	.	.	.	.	.	.	.	.	.	.	.	.	.	.	.	.	.	.	.	.	.	.	.	+	.	r
	Tragopogon porrifolius L.	13	3	.	.	.	.	.	.	.	.	.	.	.	.	.	.	.	.	.	.	.	.	.	.	.	.	.	.	.	.	.	.	.	.	.	.	.	.	.	.	.	.	.	.	.	+	.	.
	Tyrimnus leucographus (L.) Cass.	13	3	.	.	.	.	.	.	.	.	.	.	.	.	.	.	.	.	.	.	.	.	.	.	.	.	.	.	.	.	.	.	.	.	.	.	.	.	.	.	.	.	.	.	.	.	.	.
Chen	Vicia lutea L.	13	3	.	.	.	.	.	.	.	.	.	.	.	.	.	.	.	.	.	.	.	.	.	.	.	.	.	.	.	.	.	.	.	.	.	.	.	.	.	.	.	.	.	.	.	.	.	.
Chen/St-T	Crepis sancta (L.) Bornm. subsp. nemausensis (P.Fourn.) Babc.	55.3	26	.	.	.	.	.	.	.	.	.	.	.	.	.	.	.	.	.	.	+	.	.	.	2	.	.	.	.	.	.	+	2	+	+	.	2	.	.	+	+	+	.	+	.	+	.	+
Chen-Brom	Avena barbata Link	51.1	24	.	.	.	.	.	.	.	.	.	.	.	.	.	.	.	.	.	.	+	1	.	1	r	+	2	.	+	r	.	.	+	.	.	.	1	+	+	+	.	.	.	1	.	+	+	.
Chen	Hordeum murinum L. subsp. leporinum (Link) Arcang.	44.8	23	.	.	.	.	.	.	.	.	r	.	.	.	.	.	.	.	.	.	.	.	1	2	.	+	+	.	.	+	.	.	+	.	.	.	+	+	+	+	.	+	+	+	.	2	+	.
Chen/St-T	Medicago truncatula Gaertn.	44.2	26	.	.	.	.	.	.	.	.	.	.	+	.	.	.	.	.	.	+	.	+	1	.	2	+	1	.	.	2	+	.	+	.	.	2	1	+	.	.	.	.	.	.	.	.	2	1
Chen-Brom	Anisantha madritensis (L.) Nevski	43.2	28	.	r	+	.	.	+	.	.	.	.	r	.	.	.	.	.	.	.	.	3	+	1	+	2	+	.	.	4	.	.	+	3	.	r	.	.	2	2	.	.	.	.	.	1	4	.
St-T/Papav	Sherardia arvensis L.	31.2	18	.	.	.	.	.	.	1	.	.	.	.	.	.	.	.	.	.	.	1	2	+	.	.	2	.	.	.	2	.	.	.	.	.	r	.	1	.	.	.	.	.	.	+	.	1	.
Chen-Brom	Lotus ornithopodioides L.	29.8	14	.	.	.	.	.	.	.	.	.	.	.	.	.	.	.	.	.	.	.	+	.	.	.	.	+	.	+	+	.	.	+	.	.	.	.	+	.	r	.	+	.	.	.	+	.	.
Chen-Brom	Urospermum picroides (L.) F. W. Schmidt	17.4	35	.	.	+	.	.	.	.	.	.	.	.	.	.	.	.	.	.	.	+	+	+	+	.	+	+	.	+	+	+	r	1	.	+	.	+	+	+	r	+	+	.	+	+	.	+	+
Papav/Sysi	Senecio vulgaris L.	31	13	.	r	+	1	.	.	.	r	.	.	r	.	.	.	.	.	.	+	.	.	r	.	.	.	.	.	.	.	+	+	+	.	+	r	.	.	.	.	+	.	.	.	.	.	.	.
Papav	Lamium amplexicaule L.	21.8	11	.	.	+	r	+	.	.	.	.	.	.	.	.	.	.	.	.	+	.	.	+	.	.	.	.	+	.	.	+	1	.	.	+	.	.	.	.	.	.	.	+	.	.	.	.	.
	Ochlopoa annua (L.) H. Scholz	17.1	7	.	.	+	.	+	.	.	.	.	+	.	.	.	.	.	.	.	.	.	.	.	.	.	.	.	.	.	.	.	.	.	.	.	.	.	.	.	.	.	.	.	.	.	.	.	.
Chen-Brom	Lolium rigidum Gaudin	86.1	56	3	r	1	.	4	4	1	1	4	2	2	4	5	3	3	3	4	.	+	1	1	2	3	1	1	2	+	1	2	1	3	r	3	3	r	+	3	1	3	+	2	1	.	+	.	.
St-T	Hypochaeris achyrophorus L.	80	52	.	1	+	+	.	1	1	+	+	.	.	.	.	2	r	1	.	r	1	1	.	+	2	+	1	.	+	+	2	1	1	r	.	+	1	.	1	+	r	1	+	1	+	.	2	2
Papav/Sysi	Sonchus oleraceus L.	70.8	46	.	.	+	+	+	r	.	r	.	+	+	.	.	.	.	+	.	+	+	.	+	.	+	+	.	+	+	.	1	1	+	r	.	+	+	+	+	+	+	+	+	+	+	+	.	.
Chen	Erodium malacoides (L.) L'Hér.	63.1	41	.	1	.	1	.	+	+	.	+	+	.	.	.	.	.	.	.	+	+	+	.	+	.	+	.	1	.	r	+	.	1	+	.	.	1	+	1	.	.	+	.	+	2	+	r	+
	Erigeron canadensis L.	53.8	35	+	1	+	3	1	.	3	2	1	1	+	+	.	.	.	+	.	4	.	.	.	.	+	.	.	+	.	r	.	2	.	.	.	.	.	.	r	.	.	1	+	+	.	.	.	r
Chen-Brom	Anisantha diandra (Roth) Tutin	36.9	24	.	r	+	.	.	.	.	.	.	+	.	.	.	.	.	.	.	.	+	.	+	.	.	1	.	.	.	.	.	.	1	.	.	.	+	1	+	.	.	r	+	1	3	.	.	.
Sisy	Convolvulus arvensis L.	35.4	23	.	.	.	.	.	r	.	.	.	.	.	+	.	r	.	.	.	.	.	.	2	.	.	+	+	+	.	r	+	.	+	.	.	.	+	.	r	+	.	+	.	1	.	.	+	+
Chen-Brom	Medicago orbicularis (L.) Bartal.		42	.	.	+	+	+	.	1	.	.	.	+	.	.	.	+	1	.	2	+	1	+	+	.	.	+	.	.	2	+	.	+	3	.	1	1	1	r	2	2	+	+	.	.	+	3	.
St-T	Campanula erinus L.		30	+	.	+	.	.	.	+	r	.	.	1	.	.	r	.	+	.	.	+	.	.	.	+	.	.	+	.	.	+	+	+	+	.	+	+	.	+	.	1	.	+	+	.	.	.	+
Chen-Brom	Medicago rigidula (L.) All.		29	.	.	+	.	.	.	+	r	2	.	.	+	.	.	+	.	.	.	2	.	.	+	+	2	.	.	.	2	.	.	.	.	.	.	2	+	+	.	.	+	+	+	.	+	.	3
Chen	Sonchus tenerrimus L.		27	.	.	.	+	.	.	.	r	.	+	.	.	.	r	.	+	.	.	+	+	+	.	.	+	+	.	+	.	.	+	.	.	+	+	+	+	.	.	+	.	.	.	.	.	+	.
Chen	Scorpiurus muricatus L.		27	.	.	+	.	+	.	+	r	.	.	.	.	.	.	.	r	.	.	2	.	.	+	+	.	.	.	+	.	.	.	.	1	.	.	2	+	+	.	r	+	.	+	.	.	.	.
Sisy	Erodium cicutarium (L.) L'Hér.		23	.	.	.	.	.	.	+	.	+	+	.	+	.	.	r	+	.	.	+	.	.	+	.	.	.	+	.	.	.	.	.	.	.	+	+	.	.	.	1	+	.	1	.	.	.	.
Chen	Vicia sativa L.		22	2	.	.	.	.	.	+	.	+	.	.	+	.	r	.	+	.	.	+	.	.	.	+	+	+	.	+	+	.	.	.	+	.	r	.	.	+	.	.	+	.	.	.	.	+	.
St-T	Arenaria serpyllifolia L.		21	.	.	+	+	.	.	.	.	.	+	.	.	.	.	2	.	.	+	.	.	.	.	+	+	.	.	.	.	+	+	+	.	+	.	.	.	+	.	.	.	.	.	.	.	.	+
	Daucus carota L.		19	.	.	.	.	.	.	.	+	+	+	.	+	.	.	+	r	.	.	+	.	.	.	.	.	.	.	.	r	.	.	+	1	.	.	.	.	.	r	r	.	.	.	.	.	.	.
Papav/Sysi	Sonchus asper (L.) Hill		18	.	.	+	.	.	.	.	.	.	1	.	.	.	.	.	.	.	.	.	+	.	+	+	+	+	.	.	.	.	+	.	.	.	.	.	.	1	+	.	+	.	+	.	+	1	.
Chen	Calendula arvensis (Vaill.) L.		18	.	r	.	+	.	r	.	.	.	.	.	.	.	.	.	+	.	+	.	.	+	.	.	.	.	+	.	.	.	.	+	.	.	1	+	.	.	r	.	+	.	1	.	.	r	.
Papav/Sysi	Capsella bursa-pastoris (L.) Medik.		18	.	.	.	2	.	.	.	.	.	1	+	.	.	.	.	+	r	.	.	.	.	.	+	.	.	.	.	.	.	+	+	+	.	.	.	.	+	.	+	.	+	.	.	.	.	.
Chen-Brom	Catapodium rigidum (L.) C.E.Hubb.		17	.	.	+	.	.	.	+	.	.	.	.	.	.	.	.	.	.	.	+	.	.	.	.	.	.	.	+	1	.	+	.	.	+	+	.	.	+	+	.	.	+	.	.	1	.	.
Chen	Malva multiflora (Cav.) Soldano & al.		17	.	3	.	.	.	.	.	.	+	+	+	.	.	.	.	+	r	.	.	.	+	.	.	.	.	.	.	.	.	.	r	.	.	.	+	.	r	.	1	.	r	.	.	.	.	.
Papav	Papaver rhoeas L. subsp. rhoeas		16	.	.	+	.	.	.	.	.	.	.	.	.	.	.	r	.	.	.	.	.	2	.	+	.	.	1	.	.	.	.	.	.	.	.	.	+	.	+	1	.	1	.	.	.	+	.
Chen	Medicago polymorpha L.		16	.	.	.	.	.	.	.	.	+	.	.	.	.	.	3	.	.	.	.	3	.	2	.	.	+	.	.	.	.	+	.	.	.	+	.	2	.	.	.	+	.	+	.	.	+	.
Chen	Malva parviflora L.		16	2	+	.	.	+	.	.	.	.	.	.	.	.	.	.	+	.	1	.	.	.	.	.	.	.	.	.	.	.	.	.	.	.	.	.	.	.	.	+	+	+	+	.	.	.	.
St-T	Medicago minima (L.) L.		15	.	.	.	.	.	.	2	.	.	.	.	.	.	.	.	.	.	.	.	.	.	.	.	.	1	.	.	.	.	.	.	.	.	+	3	.	r	2	.	.	+	.	.	.	.	+
Chen	Trifolium tomentosum L.		11	.	.	1	.	.	.	.	.	.	.	.	.	.	.	.	.	.	.	.	.	.	+	1	2	+	.	.	.	+	.	.	.	.	+	.	.	.	.	.	.	.	+	.	.	.	.
Papav/Sysi	Stellaria media (L.) Cirillo		11	.	.	.	.	+	.	.	r	.	+	.	.	.	.	.	.	.	+	.	.	.	.	.	.	.	1	.	.	+	+	+	.	+	.	.	.	.	.	.	.	.	.	.	.	.	.
Chen-Brom	Bellardia trixago (L.) All.		10	.	.	.	.	.	.	.	.	.	.	.	.	.	.	.	.	.	.	+	+	.	.	r	+	.	.	+	.	.	.	.	.	.	.	.	.	.	.	.	+	.	.	.	.	.	+
St-T	Crepis neglecta L. subsp. corymbosa (Ten.) Nyman		10	.	.	.	.	.	.	+	.	.	.	.	.	.	.	.	.	.	.	2	1	+	.	.	r	.	.	.	.	.	.	.	.	.	1	.	r	.	.	.	.	.	.	.	+	+	.
	Cynodon dactylon (L.) Pers.		10	.	.	.	.	.	.	.	.	+	.	.	+	.	.	.	.	.	.	+	.	1	.	.	.	.	.	.	.	.	.	.	.	.	.	.	.	.	.	.	2	.	.	.	3	+	.
	Sagina apetala Ard.		10	r	.	.	.	+	.	.	.	.	.	.	.	.	.	.	.	.	1	.	.	.	.	.	.	.	.	.	.	+	.	.	+	.	.	.	.	.	.	.	.	.	.	.	.	.	+
Papav	Anagallis arvensis L.		9	.	.	.	.	.	.	.	.	.	.	.	.	.	.	.	.	.	.	1	.	.	.	.	1	.	.	.	.	.	.	.	.	.	+	.	.	.	.	.	+	.	.	.	.	.	.
St-T	Crepis neglecta L. subsp. neglecta		9	.	.	.	.	.	.	.	r	.	.	.	.	.	.	.	.	.	.	.	.	+	.	.	+	.	.	.	.	.	r	.	.	.	.	.	.	+	r	.	.	.	.	.	.	1	.
	Sixalix atropurpurea (L.) Greuter & Burdet		9	.	.	.	.	.	+	.	.	.	.	.	.	.	.	.	.	.	.	.	.	.	.	.	.	.	.	.	.	.	r	r	r	.	.	.	.	.	.	.	.	.	r	.	.	.	.
Chen/Sysi	Malva sylvestris L.		9	.	.	.	.	r	.	.	.	.	.	.	+	.	.	.	.	.	.	.	.	+	.	.	.	.	1	.	.	.	.	.	.	.	r	.	.	.	.	.	+	.	.	.	.	.	.
Papav	Diplotaxis erucoides (L.) DC. subsp. erucoides		8	.	.	.	.	.	.	.	.	.	.	.	.	.	.	.	.	.	+	.	.	+	.	.	.	.	+	.	.	+	+	.	.	1	.	.	.	.	.	.	.	.	.	.	r	.	.
St-T	Arenaria leptoclados (Rchb.) Guss.		8	.	.	.	.	.	.	.	.	.	.	.	.	.	.	.	+	.	.	.	.	.	.	.	.	.	.	.	.	.	.	.	1	.	+	.	.	.	+	1	.	+	.	.	.	.	.
	Galium aparine L.		8	.	.	.	.	.	1	.	.	.	.	.	.	.	.	.	.	.	.	.	+	.	.	.	.	.	.	.	+	.	.	.	+	.	.	.	+	1	.	.	.	.	.	.	.	+	.
Papav	Papaver dubium L.		7	.	.	.	.	.	.	.	.	.	.	.	.	.	.	.	.	.	.	.	.	.	.	.	.	.	.	.	.	.	.	.	.	+	.	.	.	+	.	.	.	+	.	.	.	.	.
Sisy	Bromus hordeaceus L.		7	.	.	.	.	.	.	.	.	.	.	.	.	.	.	.	.	.	.	+	.	.	2	.	.	.	.	.	.	.	.	.	.	.	.	.	+	.	.	.	.	.	.	.	.	+	.
	Centaurium erythraea Rafn		7	.	r	.	.	.	.	.	.	.	.	+	.	.	.	.	+	.	.	.	.	.	.	.	.	.	.	.	.	.	+	.	.	.	.	.	.	.	.	.	.	.	.	.	.	.	+
	Valerianella eriocarpa Desv.		7	.	.	.	.	.	.	1	.	.	.	.	.	.	.	.	.	.	.	+	.	.	.	.	+	.	+	.	.	.	.	.	.	.	.	.	.	.	.	.	.	.	.	.	.	.	r
Sisy	Lactuca serriola L.		7	.	.	.	.	.	.	.	.	.	+	.	.	.	.	.	.	.	.	.	.	r	.	r	.	.	.	.	.	.	.	.	.	.	.	.	.	+	.	.	.	.	.	.	.	.	.
Sisy	Chondrilla juncea L.		6	.	.	.	.	.	.	+	.	.	.	.	.	.	.	.	.	.	.	.	.	.	.	.	.	.	r	.	.	.	.	.	.	.	.	.	.	.	.	.	.	.	.	+	.	r	1
Chen-Brom	Vulpia ciliata Dumort.		6	.	.	.	.	.	.	.	.	.	.	.	.	.	.	.	.	.	.	+	.	.	.	.	.	.	.	.	1	.	.	.	.	.	.	.	.	.	.	.	.	.	.	.	.	.	+
	Blackstonia perfoliata (L.) Huds.		6	.	.	.	.	.	.	+	.	.	.	r	.	.	.	.	1	.	.	+	.	.	.	.	.	.	.	.	.	.	.	.	.	.	.	.	.	.	.	.	.	.	.	.	.	.	+
	Chenopodium album L.		6	.	.	+	+	r	.	.	.	.	.	.	.	.	.	.	.	.	.	.	.	r	.	.	.	.	.	.	.	2	.	.	.	+	.	.	.	.	.	.	.	.	.	.	.	.	.
Chen-Brom	Reichardia picroides (L.) Roth		6	.	.	.	.	.	.	.	.	.	.	.	.	.	.	.	.	.	.	+	.	.	.	.	.	.	.	.	r	.	.	.	.	.	.	.	.	.	.	.	+	.	.	.	+	.	.
Chen	Crepis vesicaria L.		6	.	.	.	.	.	.	.	.	.	.	.	.	.	.	.	.	.	.	r	+	.	.	.	+	.	.	.	r	.	.	.	.	.	.	.	.	.	.	.	.	.	.	.	.	.	.
St-T	Coronilla scorpioides (L.) W.D.J.Koch		5	.	.	.	.	.	.	.	.	.	.	.	.	.	.	.	.	.	.	.	.	.	.	.	.	.	.	.	+	.	.	.	.	.	.	.	.	.	.	.	.	r	.	.	.	.	.
Papav	Ammi majus L.		5	.	.	.	.	.	.	.	.	.	.	.	.	.	.	.	.	.	+	.	.	.	.	.	.	.	.	.	.	+	.	.	.	.	.	.	.	.	.	.	.	.	.	.	.	.	.
	Leopoldia comosa (L.) Parl.		5	+	.	.	.	.	.	.	.	.	.	.	.	.	.	.	.	.	.	+	.	.	.	.	.	.	r	.	.	.	.	.	.	.	.	+	.	.	.	.	.	.	.	+	.	.	.
Chen	Carduus pycnocephalus L. subsp. pycnocephalus		5	.	.	.	.	.	.	.	.	.	.	.	.	.	.	.	.	.	.	.	r	.	r	.	.	.	.	.	.	.	.	.	.	.	.	.	.	+	.	.	.	.	.	.	.	+	.
	Viola arvensis Murray subsp. arvensis		5	.	.	.	.	.	.	.	.	r	.	.	.	.	.	.	r	.	.	.	.	.	.	.	.	.	.	.	.	.	.	+	.	.	.	.	.	.	.	.	.	.	.	.	.	.	.
Chen/St-T	Silene nocturna L. subsp. nocturna		5	.	.	.	.	.	.	r	.	.	.	.	r	.	.	.	.	.	.	+	.	.	.	r	.	.	.	.	.	.	.	.	.	.	.	.	.	.	.	.	.	.	.	.	.	.	.
St-T	Ammoides pusilla (Brot.) Breistr.		5	.	.	.	.	.	.	+	.	.	.	.	.	.	.	.	.	.	.	.	.	.	.	+	.	.	.	.	.	.	.	.	.	.	.	.	.	+	.	.	.	.	.	.	.	.	.
St-T	Stipa capensis Thunb.		4	.	.	.	.	.	.	.	.	.	.	.	.	.	.	.	.	.	.	.	.	.	.	.	.	.	.	.	+	.	.	.	.	.	.	.	.	.	.	.	.	.	.	.	.	.	.
Papav	Euphorbia helioscopia L. subsp. helioscopia		4	.	.	.	.	.	.	.	.	.	.	.	.	.	.	.	.	.	.	.	.	.	.	.	r	.	.	.	.	.	.	.	.	.	.	.	+	.	.	.	+	.	.	.	.	.	.
	Hirschfeldia incana (L.) Lagr.-Foss.		4	.	.	.	.	.	.	.	.	.	.	.	.	.	.	.	.	.	.	.	.	.	+	+	.	.	.	.	.	.	.	.	.	.	.	.	.	+	.	.	.	.	.	.	.	.	.
Papav	Veronica arvensis L.		4	1	.	.	.	.	.	.	.	.	.	.	.	.	.	.	.	.	+	.	.	.	.	.	.	.	.	.	.	.	.	.	.	.	.	.	.	.	.	.	.	.	.	.	.	.	.
	Picris hieracioides L. subsp. hieracioides		4	.	.	.	.	.	.	.	.	.	.	.	.	.	.	.	.	.	.	+	r	.	.	.	.	.	.	.	.	.	.	.	.	.	.	.	.	.	.	.	.	.	.	.	+	.	.
	Onobrychis caput-galli Lam.		4	.	.	.	.	.	.	.	.	.	.	.	.	.	.	.	.	.	.	.	.	.	.	.	.	.	.	5	1	.	.	.	.	.	.	.	.	.	.	.	.	.	.	.	.	.	.
	Diplotaxis tenuifolia (L.) DC.		4	.	.	.	.	.	.	.	.	.	.	.	.	.	.	.	.	.	.	.	.	+	.	.	.	.	.	.	.	.	.	.	.	r	.	.	.	.	.	.	.	.	.	.	.	+	.
	Minuartia hybrida (Vill.) Schischk.		4	.	.	.	.	.	.	.	.	.	.	.	.	.	.	.	.	.	.	.	.	.	.	.	1	.	.	.	.	.	1	.	.	.	.	.	.	.	.	.	.	.	.	.	.	.	.
St-T	Tordylium officinale L.		4	.	.	.	.	.	+	+	.	.	.	.	.	.	.	.	.	.	.	+	.	.	.	.	.	.	.	.	.	.	.	.	.	.	.	.	.	.	.	.	.	.	.	.	.	.	.
	Geranium rotundifolium L.		4	+	.	.	.	.	.	.	.	.	.	.	.	.	.	.	.	.	.	.	.	.	.	.	.	.	.	.	.	.	.	.	.	.	.	.	+	.	.	.	.	+	.	+	.	.	.
Papav	Veronica hederifolia L.		4	.	.	.	.	.	.	.	.	.	.	.	.	.	.	.	1	.	.	.	.	.	.	.	.	.	.	.	.	.	+	.	.	.	.	.	.	r	.	.	.	.	.	.	.	.	.
	Sanguisorba minor Scop.		3	.	.	.	.	.	.	.	.	.	.	.	.	.	.	.	.	.	.	.	.	.	.	.	.	.	.	.	.	.	r	.	.	.	.	.	.	.	.	.	.	.	.	.	+	.	.
	Cichorium intybus L.		3	.	.	.	.	.	.	.	.	.	.	.	.	.	.	.	.	.	.	.	.	.	+	.	.	.	.	.	.	.	.	.	.	.	.	.	.	.	.	.	.	.	.	.	+	.	.
St-T	Cerastium sp.		3	.	.	.	+	.	.	.	.	.	.	.	.	.	.	.	.	.	.	.	.	.	.	.	.	.	.	.	.	.	.	.	.	.	.	.	.	.	.	.	.	.	.	.	.	.	.
Chen	Scandix pecten-veneris L.		3	.	.	.	.	.	.	.	.	.	.	.	.	.	.	.	.	.	.	.	.	.	.	.	+	.	.	.	.	.	.	.	.	.	.	.	+	.	.	.	.	.	.	+	.	.	.
Chen	Aegilops geniculata Roth		2	.	.	.	.	.	.	.	.	.	.	.	.	.	.	.	.	.	.	.	.	.	.	.	.	r	.	.	.	.	+	.	.	.	.	.	.	.	.	.	.	.	.	.	.	.	.
	Buglossoides arvensis (L.) I.M.Johnst.		2	.	.	.	.	.	.	.	.	.	.	.	.	.	.	+	.	.	.	.	.	.	.	.	.	.	+	.	.	.	.	.	.	.	.	.	r	.	.	.	.	.	.	.	.	.	.
	Anacyclus clavatus (Desf.) Pers.		2	.	.	.	.	.	.	.	.	.	.	.	.	.	.	.	.	.	.	.	.	.	.	.	.	.	.	.	.	.	.	.	.	.	+	.	.	.	.	.	.	.	.	.	.	+	.
Papav	Anthemis arvensis L.		2	.	.	.	.	.	.	.	.	.	.	.	.	.	.	.	.	.	.	.	.	.	r	.	+	.	.	.	.	.	.	.	.	.	.	.	.	.	.	.	.	.	.	.	.	.	.
St-T	Trachynia distachya (L.) Link		2	.	.	.	.	.	.	.	.	.	.	.	.	.	.	.	.	.	.	.	+	.	.	.	.	.	.	.	.	.	.	.	.	.	.	.	.	.	.	.	.	.	.	.	1	.	.
Chen	Bromus scoparius L.		2	.	.	.	.	.	.	.	.	.	.	.	.	.	.	.	.	.	.	.	.	.	.	.	+	.	.	.	.	.	.	.	.	.	.	.	.	.	.	.	.	.	.	.	.	.	.
Chen	Bunias erucago L.		2	.	.	.	.	.	.	.	.	.	.	.	.	.	.	.	.	.	.	.	.	.	.	.	+	.	.	.	.	.	.	.	.	.	.	.	.	.	.	.	.	.	.	.	.	.	.
Chen/St-T	Cerastium glomeratum Thuill.		2	.	.	.	.	.	.	.	.	.	.	.	.	.	.	.	.	.	.	.	.	.	.	.	.	.	+	.	.	+	.	.	.	.	.	.	.	.	.	.	.	.	.	.	.	.	.
St-T	Crepis rubra L.		2	.	.	.	.	.	.	.	.	.	.	.	.	.	.	.	.	.	.	.	.	.	.	.	.	.	.	.	.	.	.	.	.	.	.	.	.	.	.	.	.	.	.	.	.	+	.
Chen	Dasypyrum villosum (L.) P.Candargy		2	.	.	.	.	.	.	.	.	.	.	.	.	.	.	.	.	.	.	.	.	.	.	.	.	.	.	.	.	.	.	.	.	.	.	.	r	.	.	.	+	.	.	.	.	.	.
Chen-Brom	Hedypnois rhagadioloides (L.) F.W.Schmidt		2	.	.	.	.	.	.	.	.	.	.	.	.	.	.	.	.	.	.	.	.	.	.	.	r	.	.	.	.	.	.	+	.	.	.	.	.	.	.	.	.	.	.	.	.	.	.
Chen	Lathyrus ochrus (L.) DC.		2	.	.	.	.	.	.	.	.	.	.	.	.	.	.	.	.	.	.	.	.	.	.	.	.	.	.	.	.	.	.	.	.	.	.	.	r	.	.	.	.	.	.	.	.	.	.
	Muscari neglectum Guss. ex Ten.		2	.	.	.	.	.	.	.	.	.	.	.	.	.	.	.	.	.	.	.	r	.	.	.	.	.	.	.	.	.	.	.	.	.	.	.	.	.	.	.	.	.	.	.	.	.	.
	Pallenis spinosa (L.) Cass. subsp. spinosa		2	.	.	.	.	.	.	.	.	.	.	.	.	.	.	.	.	.	.	.	.	.	.	.	.	.	.	.	.	.	.	.	.	.	.	.	.	.	.	.	.	.	.	.	.	.	r
Papav	Papaver hybridum L.		2	.	.	.	.	.	.	.	.	.	.	.	.	.	.	.	.	.	.	.	.	.	.	.	+	.	.	.	.	+	.	.	.	.	.	.	.	.	.	.	.	.	.	.	.	.	.
Chen	Plantago lagopus L.		2	.	.	.	.	.	.	.	.	.	.	.	.	.	.	.	.	.	.	.	.	.	.	.	.	.	.	.	.	.	.	.	.	.	+	.	.	.	.	.	.	.	.	.	.	.	.
Chen-Brom	Plantago afra L.		2	.	.	.	.	.	.	.	.	.	.	.	.	.	.	.	.	.	.	.	.	.	.	.	.	.	.	.	.	.	.	.	.	.	.	.	.	r	.	.	.	.	.	.	.	r	.
	Serapias sp.		2	.	.	.	.	.	.	.	.	.	.	.	.	.	.	.	.	.	.	.	.	.	.	.	.	.	.	.	r	+	.	.	.	.	.	.	.	.	.	.	.	.	.	.	.	.	.
Sisy	Sisymbrium officinale (L.) Scop.		2	+	.	.	.	.	.	.	.	.	r	.	.	.	.	.	.	.	.	.	.	.	.	.	.	.	.	.	.	.	.	.	.	.	.	.	.	.	.	.	.	.	.	.	.	.	.
St-T	Trifolium stellatum L.		2	.	.	.	.	.	.	.	.	.	.	.	.	.	.	.	.	.	.	.	.	.	r	.	+	.	.	.	.	.	.	.	.	.	.	.	.	.	.	.	.	.	.	.	.	.	.
	Trifolium striatum L.		2	.	.	.	.	.	.	.	.	.	.	.	.	.	.	.	.	.	.	.	.	.	+	.	.	.	.	.	.	.	.	.	.	.	+	.	.	.	.	.	.	.	.	.	.	.	.
Chen	Medicago monspeliaca (L.) Trautv.		2	.	.	.	.	.	.	.	.	.	.	.	.	.	.	.	+	.	.	.	.	.	.	.	.	.	.	.	.	.	.	.	.	.	.	.	.	.	.	.	.	.	.	.	.	.	.
Sisy	Urtica urens L.		2	.	.	.	.	.	.	.	.	.	.	.	.	.	.	.	.	+	+	.	.	.	.	.	.	.	.	.	.	.	.	.	.	.	.	.	.	.	.	.	.	.	.	.	.	.	.
Sisy	Amaranthus retroflexus L.		1	.	.	.	.	.	.	.	.	.	.	.	.	.	.	.	.	.	.	.	.	.	.	.	.	.	.	.	.	r	.	.	.	.	.	.	.	.	.	.	.	.	.	.	.	.	.
	Arum italicum Mill. subsp. italicum		1	.	.	.	.	.	.	.	r	.	.	.	.	.	.	.	.	.	.	.	.	.	.	.	.	.	.	.	.	.	.	.	.	.	.	.	.	.	.	.	.	.	.	.	.	.	.
	Symphyotrichum squamatum (Spreng.) G.L.Nesom		1	.	.	.	+	.	.	.	.	.	.	.	.	.	.	.	.	.	.	.	.	.	.	.	.	.	.	.	.	.	.	.	.	.	.	.	.	.	.	.	.	.	.	.	.	.	.
	Bidens subalternans DC.		1	.	.	.	.	.	.	.	.	.	.	.	.	.	.	.	.	.	.	.	.	.	.	.	.	.	.	.	.	r	.	.	.	.	.	.	.	.	.	.	.	.	.	.	.	.	.
St-T	Briza maxima L.		1	.	.	.	.	.	.	.	.	.	.	.	.	.	.	.	.	.	.	.	.	.	.	.	.	.	.	.	.	.	.	.	.	.	.	.	.	.	.	.	.	.	.	.	.	r	.
Chen-Brom	Anisantha rubens (L.) Nevski		1	.	.	.	.	.	.	.	.	.	.	.	.	.	.	.	.	.	.	.	.	.	.	.	.	.	.	.	.	.	.	.	.	.	.	.	.	.	.	.	.	.	.	.	.	.	.
	Convolvulus althaeoides subsp. tenuissimus (Sm.) Batt		1	.	.	.	.	.	.	.	.	.	.	.	.	.	.	.	.	.	.	.	.	.	.	.	.	.	.	.	.	.	.	.	.	.	.	.	.	.	.	.	.	.	.	.	.	.	.
	Echium vulgare L.		1	.	.	.	.	.	.	.	.	.	.	.	.	.	.	.	.	.	.	.	.	.	.	.	.	.	.	.	.	.	.	.	.	.	.	.	.	.	.	.	.	.	.	.	.	.	.
St-T	Euphorbia falcata L. subsp. falcata		1	.	.	.	.	.	.	.	.	.	.	.	.	.	.	.	+	.	.	.	.	.	.	.	.	.	.	.	.	.	.	.	.	.	.	.	.	.	.	.	.	.	.	.	.	.	.
Papav	Euphorbia peplus L.		1	.	.	.	.	.	.	.	.	.	.	.	.	.	.	.	.	.	.	.	.	.	.	.	.	.	.	.	.	.	.	.	.	.	.	.	.	.	.	.	.	.	.	.	.	.	.
St-T	Filago germanica (L.) Huds.		1	.	.	.	.	.	.	.	.	.	.	.	.	.	.	.	.	.	.	.	.	.	.	.	.	.	.	.	.	.	.	.	.	.	.	.	.	.	.	.	.	.	.	.	.	.	.
Chen/St-T	Galium verrucosum Huds.		1	.	.	.	.	.	.	.	.	.	.	.	.	.	.	.	.	.	.	.	.	.	.	.	.	.	.	.	+	.	.	.	.	.	.	.	.	.	.	.	.	.	.	.	.	.	.
Chen	Geranium purpureum Vill.		1	+	.	.	.	.	.	.	.	.	.	.	.	.	.	.	.	.	.	.	.	.	.	.	.	.	.	.	.	.	.	.	.	.	.	.	.	.	.	.	.	.	.	.	.	.	.
Sisy	Geranium pusillum L.		1	.	.	.	.	.	.	.	.	.	.	.	r	.	.	.	.	.	.	.	.	.	.	.	.	.	.	.	.	.	.	.	.	.	.	.	.	.	.	.	.	.	.	.	.	.	.
	Linaria arvensis (L.) Desf.		1	.	.	.	.	.	.	.	.	.	.	.	.	.	.	.	.	.	.	.	.	.	.	.	.	.	.	.	.	.	.	.	.	.	.	+	.	.	.	.	.	.	.	.	.	.	.
Chen/St-T	Linaria micrantha (Cav.) Hoffmanns. & Link		1	.	.	.	.	.	.	.	.	.	.	.	.	.	.	+	.	.	.	.	.	.	.	.	.	.	.	.	.	.	.	.	.	.	.	.	.	.	.	.	.	.	.	.	.	.	.
	Lotus corniculatus L.		1	.	.	.	.	.	.	.	.	.	.	.	.	.	.	.	.	.	.	.	.	.	.	.	.	.	.	.	.	.	.	.	.	.	.	.	.	.	.	.	.	.	.	.	.	.	.
	Melilotus officinalis (L.) Lam.		1	.	.	.	.	.	.	.	.	.	.	.	.	.	.	.	.	.	.	.	.	+	.	.	.	.	.	.	.	.	.	.	.	.	.	.	.	.	.	.	.	.	.	.	.	.	.
	Mercurialis annua L.		1	.	.	.	.	.	.	.	.	.	.	.	.	.	.	.	.	.	.	.	.	.	.	.	.	.	.	.	.	.	.	+	.	.	.	.	.	.	.	.	.	.	.	.	.	.	.
Papav	Oxalis pes-caprae L.		1	.	.	r	.	.	.	.	.	.	.	.	.	.	.	.	.	.	.	.	.	.	.	.	.	.	.	.	.	.	.	.	.	.	.	.	.	.	.	.	.	.	.	.	.	.	.
	Polycarpon tetraphyllum (L.) L. subsp. diphyllum (Cav.) O.Bolòs & Font Quer		1	.	.	.	.	.	.	.	.	.	.	.	.	.	.	.	.	.	.	.	.	.	.	.	.	.	.	.	.	.	.	.	.	.	.	.	.	.	.	.	.	+	.	.	.	.	.
Chen	Rhagadiolus stellatus (L.) Gaertn.		1	.	.	.	.	.	.	.	.	.	.	.	.	.	.	.	.	.	.	.	.	.	.	.	+	.	.	.	.	.	.	.	.	.	.	.	.	.	.	.	.	.	.	.	.	.	.
	Rapistrum rugosum (L.) All.		1	.	.	.	.	.	.	.	.	.	.	.	.	.	.	.	.	.	.	.	.	+	.	.	.	.	.	.	.	.	.	.	.	.	.	.	.	.	.	.	.	.	.	.	.	.	.
	Reseda lutea L.		1	.	.	.	.	.	.	.	.	.	.	.	.	.	.	.	.	.	.	.	.	.	.	.	.	.	.	.	.	.	.	.	.	.	.	.	.	.	.	.	.	.	.	.	.	.	r
	Salvia verbenaca L.		1	.	.	.	.	.	.	.	.	.	.	.	.	.	.	.	.	.	.	.	.	.	.	.	.	.	.	.	.	.	.	.	.	.	.	.	.	.	.	.	.	.	.	.	.	.	.
	Setaria verticillata (L.) P.Beauv.		1	.	+	.	.	.	.	.	.	.	.	.	.	.	.	.	.	.	.	.	.	.	.	.	.	.	.	.	.	.	.	.	.	.	.	.	.	.	.	.	.	.	.	.	.	.	.
Papav/Sysi	Sinapis arvensis L. subsp. arvensis		1	.	.	.	.	.	.	.	.	.	.	.	.	.	.	.	.	.	.	.	.	.	.	.	+	.	.	.	.	.	.	.	.	.	.	.	.	.	.	.	.	.	.	.	.	.	.
	Solanum nigrum L.		1	.	.	.	.	.	.	.	.	.	.	.	.	.	.	.	.	.	.	.	.	.	.	.	.	.	.	.	.	.	.	.	.	.	.	.	.	.	.	.	.	.	.	.	.	.	.
Chen	Theligonum cynocrambe L.		1	.	.	.	.	.	.	.	.	.	.	.	.	.	.	.	.	.	.	.	.	.	.	.	.	.	.	.	.	.	.	.	.	.	.	.	+	.	.	.	.	.	.	.	.	.	.
Chen-Brom	Trifolium cherleri L.		1	.	.	.	.	.	.	.	.	.	.	.	.	.	.	.	.	.	.	.	.	.	.	.	.	1	.	.	.	.	.	.	.	.	.	.	.	.	.	.	.	.	.	.	.	.	.
Chen	Trifolium mutabile Port.		1	.	.	.	.	.	.	.	.	.	.	.	.	.	.	.	.	.	.	.	.	.	.	.	.	.	.	.	.	.	.	.	.	.	r	.	.	.	.	.	.	.	.	.	.	.	.
	Trifolium resupinatum L.		1	.	.	.	.	.	.	.	.	.	.	.	.	.	.	.	2	.	.	.	.	.	.	.	.	.	.	.	.	.	.	.	.	.	.	.	.	.	.	.	.	.	.	.	.	.	.
St-T	Trifolium scabrum L.		1	.	.	.	.	.	.	.	.	.	.	.	.	.	.	.	.	.	.	.	.	.	.	.	.	1	.	.	.	.	.	.	.	.	.	.	.	.	.	.	.	.	.	.	.	.	.
Chen	Valerianella echinata (L.) DC.		1	.	.	.	.	.	.	+	.	.	.	.	.	.	.	.	.	.	.	.	.	.	.	.	.	.	.	.	.	.	.	.	.	.	.	.	.	.	.	.	.	.	.	.	.	.	.
	Vitis vinifera L.		1	.	.	.	.	.	.	.	.	.	.	.	.	.	.	.	.	.	.	.	.	.	.	.	.	.	.	.	.	.	.	.	.	.	.	.	.	.	.	.	.	.	.	.	.	.	.
Geographical coordinates and dates of vegetation plots: Plot n. 1: 40° 56’ 38’’N; 16° 47’ 59’’E, 19/4/2016; Plot n. 2: 41° 12’ 03’’N; 16° 12’ 04’’E, 22/4/2016; Plot n. 3: 41° 01’ 39’’N; 16° 42’ 51’’E, 28/04/2016. Plot n. 4: 41° 00’ 00’’N; 16° 33’ 06’’E, 28/4/2017. Plot n. 5: 40° 59’ 60’’N; 16° 33’ 06’’E, 28/4/2017. Plot n. 6: 41° 01’ 50’’N; 16° 31’ 01’’E, 18/4/2017. Plot n. 7: 41° 10’ 30’’N; 16° …
References
Mucina, L., Bültmann, H., Dierßen, K., Theurillat, J.-P., Raus, T., Čarni, A., Šumberová, K., Raus, T., Di Pietro, R., Gavilán, R., Chytrý, M., Iakushenko, D., Schaminée, J. H. J., Bergmeier, E., Santos Guerra, A., Daniëls, F. J. A., Ermakov, N., Valachovic, M., Pignatti, S., Rodwell, J. S., Pallas, J., Capelo, J., Weber, H. E., Lysenko, T., Solomesh, A., Dimopolous, P., Aguiar, C., Freitag, H., …
[truncated: 19 more columns]
