# Supplementary material for: Effects of Weed Control Practices on Plant Diversity in a Homogenous Olive-Dominated Landscape (South-East of Italy)
Source: Plants (Basel). 2021 May 29;10(6):1090. doi: 10.3390/plants10061090 (PMC8228655; doi:10.3390/plants10061090)
Supplement: Supplementary file 1 [file plants-10-01090-s001.zip › SUPPLEMENTARY S2 Final.xlsx]

## Sheet: Foglio1
Terzi et al. Effects of weed control practices on plant diversity in a homogenous olive-dominated landscape (South-East of Italy).
Supplementary Table S2: Chorological and life-forms spectra weighed by taxon scores. WCPs = weed control practices; He = chemical herbicides; Ti = tillage; Mo = mowing.
rel. Number	1	2	3	4	5	6	7	8	9	10	11	12	13	14	15	16	17	18	19	20	21	22	23	24	25	26	27	28	29	30	31	32	33	34	35	36	37	38	39	40	41	42	43	44	45	46	47	48	49
WCP group	He	He	He	He	He	He	He	He	He	He	He	He	He	He	He	He	He	He	Ti	Ti	Ti	Ti	Ti	Ti	Ti	Ti	Ti	Ti	Ti	Ti	Ti	Ti	Ti	Ti	Ti	Ti	Ti	Ti	Ti	Ti	Ti	Ti	Mo	Mo	Mo	Mo	Mo	Mo	Mo
Boreal taxa (%)	0	0	0	0	2.85714	0	0	0	0	0	0	7.69231	0	0	0	0	0	0	2.40964	1.53846	2.5	0	0	0	0	5.55556	0	0	0	0	0	0	0	1.36986	0	0	0	0	0	3.125	0	0	0	3.22581	0	0	4.61538	1.81818	0
Eurasian taxa (%)	0	0	6.77966	5.12821	5.71429	20	3.50877	3.44828	2.77778	16.6667	6.45161	3.84615	0	11.1111	5.26316	14.0351	0	4.25532	2.40964	6.15385	6.25	3.50877	8.33333	6.18557	3.57143	5.55556	5.55556	5	5.26316	10.4478	9.72222	10.6383	0	5.47945	5.71429	5.7971	18.0556	7.69231	3.92157	6.25	4	10.7143	9.7561	9.67742	8	6.89655	0	3.63636	14.7541
Eury-Mediterranean taxa (%)	31.5789	39.3939	30.5085	17.9487	28.5714	16.6667	42.1053	31.0345	27.7778	4.7619	19.3548	7.69231	0	0	36.8421	26.3158	0	42.5532	45.7831	53.8462	35	50.8772	25	42.268	51.7857	29.6296	27.7778	47.5	24.5614	13.4328	26.3889	40.4255	17.1429	30.137	47.1429	53.6232	36.1111	50	33.3333	35.9375	36	37.5	53.6585	40.3226	45.3333	41.3793	32.3077	50.9091	29.5082
Mediterranean-Atlantic taxa (%)	0	0	0	0	0	0	0	0	0	0	0	0	0	0	0	0	0	0	1.20482	3.07692	2.5	0	0	2.06186	0	0	0	1.25	0	0	0	0	2.85714	0	2.85714	0	0	0	0	0	0	0	0	0	2.66667	0	0	0	0
Mediterranean-Turanian taxa (%)	13.1579	0	1.69492	0	0	6.66667	3.50877	0	5.55556	2.38095	0	7.69231	0	5.55556	0	3.50877	0	0	6.0241	6.15385	5	1.75439	11.6667	6.18557	10.7143	3.7037	5.55556	2.5	3.50877	5.97015	9.72222	10.6383	17.1429	8.21918	10	4.34783	8.33333	13.4615	5.88235	9.375	8	3.57143	0	3.22581	5.33333	3.44828	9.23077	12.7273	14.7541
Paleotemperate taxa (%)	18.4211	3.0303	20.339	5.12821	11.4286	3.33333	0	6.89655	5.55556	11.9048	6.45161	15.3846	0	5.55556	10.5263	17.5439	0	8.51064	2.40964	0	11.25	14.0351	5	10.3093	10.7143	11.1111	0	5	10.5263	17.9104	8.33333	12.766	5.71429	10.9589	2.85714	2.89855	1.38889	15.3846	7.84314	6.25	16	8.92857	4.87805	6.45161	2.66667	6.89655	6.15385	5.45455	3.27869
steno-Mediterranean taxa (%)	5.26316	39.3939	15.2542	23.0769	0	23.3333	29.8246	27.5862	16.6667	19.0476	32.2581	3.84615	0	38.8889	7.89474	15.7895	8.33333	14.8936	30.1205	24.6154	28.75	8.77193	28.3333	26.8041	17.8571	22.2222	55.5556	31.25	28.0702	28.3582	27.7778	17.0213	20	30.137	27.1429	24.6377	19.4444	7.69231	25.4902	17.1875	18	21.4286	31.7073	19.3548	26.6667	27.5862	43.0769	14.5455	24.5902
wide distribution taxa (%)	31.5789	18.1818	25.4237	48.7179	51.4286	30	21.0526	31.0345	41.6667	45.2381	35.4839	53.8462	100	38.8889	39.4737	22.807	91.6667	29.7872	9.63855	4.61538	8.75	21.0526	21.6667	6.18557	5.35714	22.2222	5.55556	7.5	28.0702	23.8806	18.0556	8.51064	37.1429	13.6986	4.28571	8.69565	16.6667	5.76923	23.5294	21.875	18	17.8571	0	17.7419	9.33333	13.7931	4.61538	10.9091	13.1148
Chamaephytes (%)	0	0	0	0	0	0	0	0	0	0	0	0	0	0	0	0	0	0	0	0	0	0	0	0	0	0	0	0	0	0	0	0	0	0	0	0	0	0	0	0	0	0	0	0	0	0	0	0	0
Geophytes (%)	5.26316	0	1.69492	0	0	3.33333	0	3.44828	5.55556	0	0	15.3846	0	5.55556	0	0	0	0	4.81928	1.53846	10	0	0	2.06186	3.57143	5.55556	0	1.25	3.50877	0	2.77778	0	0	0	5.71429	0	1.38889	3.84615	0	10.9375	0	5.35714	4.87805	11.2903	5.33333	3.44828	0	1.81818	3.27869
Hemicryptophytes (%)	0	18.1818	0	12.8205	2.85714	6.66667	8.77193	24.1379	5.55556	16.6667	12.9032	15.3846	0	0	5.26316	8.77193	8.33333	0	7.22892	3.07692	8.75	8.77193	13.3333	0	1.78571	7.40741	0	2.5	3.50877	10.4478	6.94444	12.766	2.85714	1.36986	0	0	11.1111	1.92308	5.88235	6.25	4	1.78571	17.0732	22.5806	6.66667	17.2414	9.23077	9.09091	13.1148
Phanerophytes (%)	0	0	0	0	0	0	0	0	0	0	0	0	0	0	0	0	0	0	0	0	0	0	0	0	0	0	0	0	0	0	0	0	0	0	0	0	0	0	0	0	0	0	0	0	0	0	0	0	0
Therophytes (%)	94.7368	81.8182	98.3051	87.1795	97.1429	90	91.2281	72.4138	88.8889	83.3333	87.0968	69.2308	100	94.4444	94.7368	91.2281	91.6667	100	87.9518	95.3846	81.25	91.2281	86.6667	97.9381	94.6429	87.037	100	96.25	92.9825	89.5522	90.2778	87.234	97.1429	98.6301	94.2857	100	87.5	94.2308	94.1176	82.8125	96	92.8571	78.0488	66.129	88	79.3103	90.7692	89.0909	83.6066
[truncated: 16 more columns]
